# Supplementary material for: Untargeted Lipidomics Method for the Discrimination of Five Crab Species by Ultra-High-Performance Liquid Chromatography High-Resolution Mass Spectrometry Combined with Chemometrics
Source: Molecules. 2023 Apr 22;28(9):3653. doi: 10.3390/molecules28093653 (PMC10179896; doi:10.3390/molecules28093653)
Supplement: Supplementary file 1 [file molecules-28-03653-s001.zip]

Archive with 1 entries (1 files):
- molecules-2267932-supplementary.pdf
